# Supplementary material for: Characterization of White Frost on Exocarpium Citri Grandis: Flavonoid Crystallization Enhances Anti-Inflammatory Activities
Source: Foods. 2025 Dec 15;14(24):4313. doi: 10.3390/foods14244313 (PMC12732236; doi:10.3390/foods14244313)
Supplement: Supplementary file 1 [file foods-14-04313-s001.zip]

Archive with 1 entries (1 files):
- foods-4013490-supplementary.pdf
